# Supplementary material for: Predictability of arousal in mouse slow wave sleep by accelerometer data
Source: PLoS One. 2017 May 18;12(5):e0176761. doi: 10.1371/journal.pone.0176761 (PMC5436652; doi:10.1371/journal.pone.0176761)
Supplement: S3 Dataset — The four columns represent, respectively, raw data from accelerometer, LFP from hippocampus, LFP from sensorial primary cortical area S1 and LFP from motor primary cortex area M1. Here we took the third registered hour from light phase. Data was acquired at a 1000Hz sample rate. (ZIP) [file pone.0176761.s003.zip]

Archive with 1 entries (1 files):
- WD1127.dat
